# Supplementary material for: Transcriptomic Reprogramming in Leaves During Floral Bud Morphogenesis in Blueberry
Source: Genes (Basel). 2026 Mar 14;17(3):317. doi: 10.3390/genes17030317 (PMC13025858; doi:10.3390/genes17030317)
Supplement: Supplementary file 1 [file genes-17-00317-s001.zip › Table S1. Primer sequences for qPCR.xlsx]

## Sheet: Sheet1
Name	Gene ID	Forward Primer (5ˊ→3ˊ)	Reverse Prime (5ˊ→3ˊ)
ACTIN	VaccDscaff38-augustus-gene-112.28	GAGAGATTCAGATGCCCAGAAG	GGACAATGGATGGACCAGATT
FT	VaccDscaff17-augustus-gene-209.31	CGCATTCGTGTTGTTCCA	TATCAGCGTCGTCGTCCT
AP2	VaccDscaff31-snap-gene-79.27	CTCCGAGTGTTCAGGCAG	GTGGGTTTGGCTCAGAAG
AP2	VaccDscaff179-snap-gene-1.59	TCGGATGAGGAAGAAATGGA	TCACAGCCGCCTCTCTAA
AP2	VaccDscaff7-snap-gene-266.13	TAATGGCAAGGAGGCTGT	GTGGGTTTGACTCAGAAG
AP2	VaccDscaff16-augustus-gene-167.15	CTATCAAGTGTAATGGCAAGG	TGAATGTGGGTTTGGCTC
COL9	VaccDscaff10-augustus-gene-39.36	TGCTCGTATTCCTGCTCGC	CCTTCCATCTTTTTGCCCG
COL9	VaccDscaff8-augustus-gene-46.29	GATTTGGTAGGAGGGCAT	TAACATTGCGAGCAGGAA
COL11	VaccDscaff38-augustus-gene-243.28	TAGCGGCTCAGTTACATAGT	ATTTCCGATACCGTCACA
COL11	VaccDscaff6-augustus-gene-114.13	GGGGAGAATCAGGTGGTG	TTCAGTTCGTTGGCGTTT
COL16	VaccDscaff14-augustus-gene-256.32	AATCCTGAAAGGGCAACG	TGTCAGCCTCCGTATCAAC
COL16	VaccDscaff25-snap-gene-297.37	AAAACAGCCAGAGCGTGC	GCCAAATGTATGGAAAGGT
COL16	VaccDscaff3-processed-gene-111.2	ACTCTCTCTCGGGTGGAA	GGCTTTGACCTCATCCAT
